# Supplementary material for: Characterizing the ribosomal tandem repeat and its utility as a DNA barcode in lichen-forming fungi
Source: BMC Evol Biol. 2020 Jan 6;20:2. doi: 10.1186/s12862-019-1571-4 (PMC6945747; doi:10.1186/s12862-019-1571-4)
Supplement: Supplementary file 1 — Additional file 1. List of sampled specimens, DNA code, locality, number of filtered reads, length of assembled nrDNA cistron, and average coverage [file 12862_2019_1571_MOESM1_ESM.xlsx]

## Sheet: Table S1
TAXON	DNA_CODE	LOCALITY	LAT.	LON.	Vouchered specimen	platform	# of filtered reads	nrDNA cistron GenBank Accession Number	nrDNA cistron legnth*	Average Geneious Coverage nrDNA (SD)		TAXON	DNA_CODE	ribo_geneious_mapping_SPADES	SD	de_novo_mapping_from_reads_mapped_to_spades	SD	contig-561000002	SD	deNOVOcluster/561000002	contig-3000001	SD	3000001/deNOVOribo	contig-16000006	SD	16000006/deNOVOribo
Protoparmeliopsis peltata (outgroup)	pelt_9101	USA, Utah, Tooele Co.: Wasatch-Cache National Forest, east of Deseret Peak Wilderness Area, along South Willow Creek Canyon Road	40.51	-112.55	Leavitt 9101 (BRY-C)	MiSeq	19,247,366 (2×250)	MN756835	8474	1611.1 (239.5)		Protoparmeliopsis peltata (outgroup)	pelt_9101	1611.1	239.5	1492.4	78.9	75.3	11.5	19.8194	72	13.3	20.7278	72.8	14.7	20.5
R. arbuscula	hayd_8678	USA, Idaho, Lemhi Valley, vic. of Birch Creek Campgroup	44.16	-112.92	Leavitt 8678 (BRY-C)	HiSeq	10,226,038 (2×100)	MN756803	12387	320.7 (57.4)		R. haydenii	hayd_8678	320.7	57.4	301.1	45.1	14.7	4.2	20.483	14	4.3	21.5071	14.3	4.5	21.0559
R. arbuscula	hayd_8935p	USA, Idaho, Lemhi Valley, vic. of Birch Creek Campgroup	44.16	-112.92	Leavitt 8935p (BRY-C)	HiSeq	8,549,740 (2×100)	MN756804	12387	162.3 (29.9)		R. haydenii	hayd_8935p	162.3	29.9	149	23.8	10.9	3.8	13.6697	11	3.8	13.5455	11.2	3.9	13.3036
R. melanophthalma	mela_8668b	USA, Nevada, Nye Co.: Humboldt-Toiyabe N.F., Table Mountain Wilderness Area, vic. of Mosquito Creek	38.81	-116.68	Leavitt 8668b (BRY-C)	HiSeq	9,501,798 (2×100)	MN756823	11062	120.3 (29.3)		R. melanophthalma	mela_8668b	120.3	29.3	107	16.9	6.5	2.7	16.4615	6.5	2.7	16.4615	6.4	2.7	16.7188
R. melanophthalma	mela_8800	USA, Utah, Wayne Co.: Thousand Lakes Mountain, vic. of Forsyth Reservoir	38.49	-111.51	Leavitt 8800 9BRY-C)	HiSeq	6,211,434 (2×100)	MN756826	11121	79.4 (13.5)		R. melanophthalma	mela_8800	79.4	13.5	76.2	14.7	6.6	2.6	11.5455	6.6	2.8	11.5455	6.5	2.7	11.7231
R. melanophthalma	mela_8801	USA, Utah, Wayne Co.: Thousand Lakes Mountain, vic. of Forsyth Reservoir	38.49	-111.51	Leavitt 8801 (BRY-C)	HiSeq	12,371,904 (2×100)	MN756827	11121	303.3 (39.5)		R. melanophthalma	mela_8801	303.3	39.5	291.5	32.6	12.2	3.7	23.8934	12.1	3.9	24.0909	11.8	3.9	24.7034
R. melanophthalma	mela_8802	USA, Utah, Wayne Co.: Thousand Lakes Mountain, vic. of Forsyth Reservoir	38.49	-111.51	Leavitt 8802 (BRY-C)	HiSeq	11653316 (2×100)	MN756825	11071	193.3 (32.1)		R. melanophthalma	mela_8802	193.3	32.1	182.4	35.7	8.7	3.1	20.9655	8.8	3.2	20.7273	8.6	3.2	21.2093
R. melanophthalma	mela_8810	USA, Utah, Millard Co.: north of Fossil Mountain	38.88	-113.47	Leavitt 8810 (BRY-C)	HiSeq	11816706 (2×100)	MN756824	11203	110.0 (36.0)		R. melanophthalma	mela_8810	110	36	97	24.4	9.7	3.7	10	9.4	3.8	10.3191	9.4	3.8	10.3191
R. melanophthalma	mela_REF	USA, Colorado, Rocky Mountain NP, Larimer County, Estes Park, Old Fall River Rd.	40.44	-105.74	fungal culture (Univ. of Trieste)	MiSeq	17,662,538 (2×250)	MN756833	11075	1496.9 (255.0)		R. melanophthalma	mela_REF	1496.9	255	1469.2	243.5	69.5	13.8	21.1396	70.5	14.5	20.8397	69	14.5	21.2928
R. novomexicana	novo_8684d	USA, New Mexico, Taos Co.: Wheeler Peak Wilderness Area, east side	36.65	-105.38	Leavitt 8684d (BRY-C)	MiSeq	8,867,510 (2×250)	MN756822	12427	375.5 (42.0)		R. novomexicana	novo_8684d	375.5	42	344.3	35.8	21.4	6.1	16.0888	21.2	7.4	16.2406	21.1	6.6	16.3175
R. occulta	occu_8807_1	USA, Nevada, White Pine Co.: Humboldt-Toiyabe National Forest, vic. of Cave Mountain Repeater station	39.17	-114.61	Leavitt 8807-1 (BRY-C)	HiSeq	11,909,676 (2×100)	MN756815	12560	349.4 (49.9)		R. occulta	occu_8807_1	349.4	49.9	340.6	33	12.3	4.1	27.6911	12.1	4.5	28.1488	12.3	4.5	27.6911
R. occulta	occu_8807_4	USA, Nevada, White Pine Co.: Humboldt-Toiyabe National Forest, vic. of Cave Mountain Repeater station	39.17	-114.61	Leavitt 8807-4 (BRY-C)	HiSeq	8,701,458 (2×100)	MN756816	12654	254.5 (54.3)		R. occulta	occu_8807_4	254.5	54.3	233.1	26	9.1	3.5	25.6154	8.6	3.9	27.1047	8.6	3.6	27.1047
R. parilis	pari_8665n	USA, Nevada, Nye Co.: Humboldt-Toiyabe National Forest, Table Mountain Wilderness Area, vicinity of Barley Creek	38.63	-116.67	Leavitt 8665n (BRY-C)	HiSeq	9,172,938 (2×100)	MN756805	12581	193.2 (60.4)		R. parilis	pari_8665n	193.2	60.4	184.2	46.9	9.4	3.6	19.5957	9.1	3.5	20.2418	9.3	3.4	19.8065
R. parilis	pari_8803	USA, Utah, Utah Co.: Wasatch-Cache National Forest, American Fork Canyon	40.43	-111.73	Leavitt 8803 (BRY-C)	HiSeq	11,338,144 (2×100)	MN756806	12578	438.7 (74.2)		R. parilis	pari_8803	438.7	74.2	424.2	62.5	12	4.3	35.35	11.7	4.5	36.2564	11.8	4	35.9492
R. parilis	pari_8805	USA, Utah, Utah Co., Wasatch-Cache National Forest, Lone Peak Wilderness Area, vic. of Box Elder Peak	40.48	-111.71	Leavitt 8805 (BRY-C)	HiSeq	1,2418,316 (2×100)	MN756807	12576	108.9 (44.9)		R. parilis	pari_8805	108.9	44.9	113.3	24.3	8.1	3.4	13.9877	8	3.4	14.1625	8	3.5	14.1625
R. parilis	pari_8806	USA, Utah, Utah Co., Wasatch-Cache National Forest, Lone Peak Wilderness Area, vic. of Box Elder Peak	40.48	-111.71	Leavitt 8806 (BRY-C)	HiSeq	8,896,670 (2×100)	MN756808	12576	226.4 (39.5)		R. parilis	pari_8806	226.4	39.5	222.1	33.6	9.4	3.4	23.6277	9.3	3.8	23.8817	9.3	3.7	23.8817
R. polymorpha	poly_8663o	USA, Utah, Duchesne Co.: Ashley National Forest, South Unit, along Nutter's Ridge Road	40	-110.42	Leavitt 8663o (BRY-C)	HiSeq	14,563,134 (2×100)	MN756809	12888	576.8 (97.6)		R. polymorpha	poly_8663o	576.8	97.6	520.4	117.1	20.9	5.8	24.8995	20.9	5.7	24.8995	20.5	6.4	25.3854
R. polymorpha	poly_8663t	USA, Utah, Duchesne Co.: Ashley National Forest, South Unit, along Nutter's Ridge Road	40	-110.42	Leavitt 8663t (BRY-C)	HiSeq	18,990,876 (2×100)	MN756813	12894	416.8 (75.5)		R. polymorpha	poly_8663t	416.8	75.5	367.6	94	17.4	5.2	21.1264	17.2	4.7	21.3721	17.6	5	20.8864
R. polymorpha	poly_8665u	USA, Nevada, Nye Co.: Humboldt-Toiyabe National Forest, Table Mountain Wilderness Area, vic. of Barley Creek	38.63	-116.67	Leavitt 8665u (BRY-C)	HiSeq	10,592,040 (2×100)	MN756811	12889	431.7 (80.1)		R. polymorpha	poly_8665u	431.7	80.1	390.9	96.8	13.6	4.4	28.7426	14	4.5	27.9214	14.1	4.2	27.7234
R. polymorpha	poly_8668g	USA, Nevada, Nye Co.: Humboldt-Toiyabe N.F., Table Mountain Wilderness Area, vic. of Mosquito Creek	38.81	-116.68	Leavitt 8668g (BRY-C)	HiSeq	20,623,366 (2×100)	MN756810	12888	949.5 (168.7)		R. polymorpha	poly_8668g	949.5	168.7	841.7	201.6	30.2	7.5	27.8709	30.5	6.7	27.5967	30.2	7.6	27.8709
R. polymorpha	poly_8807_3	USA, Nevada, White Pine Co.: Humboldt-Toiyabe National Forest, vic. of Cave Mountain Repeater station	39.17	-114.61	Leavitt 8807-3 (BRY-C)	HiSeq	7,330,722 (2×100)	MN756812	12892	122.1 (22.5)		R. polymorpha	poly_8807_3	122.1	22.5	104.6	28	6.6	2.8	15.8485	6.4	3	16.3437	6.6	3	15.8485
R. polymorpha	poly_8935b	USA, Idaho, Lemhi Valley, vic. of Birch Creek Campgroup	44.16	-112.92	Leavitt 8935b (BRY-C)	HiSeq	6,976,832 (2×100)	MN756814	12864	237.5 (56.3)		R. polymorpha	poly_8935b	237.5	56.3	202.2	48.7	10.9	3.8	18.5505	10.7	3.9	18.8972	11.2	3.9	18.0536
R. porteri	port_8663a	USA, Utah, Duchesne Co.: Ashley National Forest, South Unit, along Nutter's Ridge Road	40.001	-110.42	Leavitt 8663a (BRY-C)	HiSeq	13,560,054 (2×100)	MN756817	11677	428 (88.0)		R. porterii	port_8663a	428	88	385.3	74	16.9	5	22.7988	17.2	5	22.4012	16.7	5.3	23.0719
R. porteri	port_8668a	USA, Nevada, Nye Co.: Humboldt-Toiyabe N.F., Table Mountain Wilderness Area, vic. of Mosquito Creek	38.81	-116.68	Leavitt 8668a (BRY-C)	HiSeq	12,551,072 (2×100)	MN756818	11848	499.9 (80.5)		R. porterii	port_8668a	499.9	80.5	466.5	84.1	17	5	27.4412	17.1	44.8	27.2807	17.2	5	27.1221
R. porteri	port_8795	USA, Utah, Sevier Co.: north of Fish Lake National Forest Boundary along US Route 72	38.7	-111.41	Leavitt 8795 (BRY-C)	HiSeq	9,924,428 (2×100)	MN756819	11812	314.9 (60.8)		R. porterii	port_8795	314.9	60.8	264.9	62.2	10.2	3.9	25.9706	10.5	4	25.2286	10.1	4	26.2277
R. porteri	port_8796	USA, Utah, Sevier Co.: north of Fish Lake National Forest Boundary along US Route 72	38.7	-111.41	Leavitt 8796 (BRY-C)	HiSeq	9,994,784 (2×100)	MN756820	11800	572.1 (166.5)		R. porterii	port_8796	572.1	166.5	510.4	102.4	12.2	4.1	41.8361	12.2	4.1	41.8361	11.5	4.2	44.3826
R. porteri	port_8797	USA, Utah, Sevier Co.: north of Fish Lake National Forest Boundary along US Route 72	38.7	-111.41	Leavitt 8797 (BRY-C)	HiSeq	12,529,538 (2×100)	MN756821	11800	334.6 (69.4)		R. porterii	port_8797	334.6	69.4	295.1	58.9	15.9	4.8	18.5597	15.7	4.7	18.7962	15.1	5.2	19.543
R. shushanii	shush_8664_2	USA, Utah, Wayne Co.: Thousand Lakes Mountain, at summit	38.41	-111.48	Leavitt 8664-2 (BRY-C)	HiSeq	9,812,538 (2×100)	MN756830	15870	292.4 (63.4)		R. shushanii	shush_8664_2	292.4	63.4	294.6	44.6	13.6	4.5	21.6618	13.1	4.3	22.4885	13.1	4.5	22.4885
R. shushanii	shush_8664_3	USA, Utah, Wayne Co.: Thousand Lakes Mountain, at summit	38.41	-111.48	Leavitt 8664-3 (BRY-C)	HiSeq	12,016,870 (2×100)	MN756828	13996	149.8 (25.8)		R. shushanii	shush_8664_3	149.8	25.8	127.9	24.5	14.9	4.6	8.58389	14.8	4.3	8.64189	14.4	4.8	8.88194
R. shushanii	shush_8664_4	USA, Utah, Wayne Co.: Thousand Lakes Mountain, at summit	38.41	-111.48	Leavitt 8664-3 (BRY-C)	HiSeq	14,964,922 (2×100)	MN756831	15416	378.5 (53.6)		R. shushanii	shush_8664_4	378.5	53.6	355.8	46.1	23.1	6.4	15.4026	22.8	6.2	15.6053	22.7	6.3	15.674
R. shushanii	shush_8664_5	USA, Utah, Wayne Co.: Thousand Lakes Mountain, at summit	38.41	-111.48	Leavitt 8664-4 (BRY-C)	HiSeq	8,284,106 (2×100)	MN756832	15481	166.7 (24.4)		R. shushanii	shush_8664_5	166.7	24.4	160.6	20.8	15.4	4.4	10.4286	15.4	4.5	10.4286	15	4.9	10.7067
R. shushanii	shush_8664_6	USA, Utah, Wayne Co.: Thousand Lakes Mountain, at summit	38.41	-111.48	Leavitt 8664-5 (BRY-C)	HiSeq	10,780,442 (2×100)	MN756829	13996	447.4 (67.4)		R. shushanii	shush_8664_5	447.4	67.4	439.8	62.9	15	4.7	29.32	15.3	4.6	28.7451	14.9	4.6	29.5168
R. subdiscrepans	subd_9052	USA, Nevada, Humboldt Co.: Humboldt-Toiyabe National Forest, Santa-Rosa/Paradise Peak Wilderness Area, along Rebel Creek	41.61	-117.75	Leavitt 9052 (BRY-C)	MiSeq	21,545,594 (2×250)	MN756834	8912	1812.7 (84.5)		R. subdiscrepans	subd_9052	1812.7	84.5	1525.6	203.9	52.7	8.2	28.9488	54	12.2	28.2519	51.8	12.9	29.4517

## Sheet: introns_SSU
TAXON	DNA_CODE	362-582	689-742	811-1375	1407-1779	2223-2442	2564-2775	2822-3307	3356-3652	3711-3968	4127-4387	4400-4611	4631-7460	7782-8007
R. haydenii	hayd_8678	x	x	x	x	x	x	x	-	x	x	x	x	x
R. haydenii	hayd_8935p	x	x	x	x	x	x	x	-	x	x	x	x	x
R. melanophthalma	mela_8668b	x	-	-	-	x	x	x	-	x	x	x	-	x
R. melanophthalma	mela_8800	x	-	x	-	x	-	x	-	x	x	x	x	x
R. melanophthalma	mela_8801	x	-	x	-	x	-	x	-	x	x	x	x	x
R. melanophthalma	mela_8802	x	-	-	-	x	x	x	-	x	x	x	-	x
R. melanophthalma	mela_8810	x	-	-	-	x	x	x	-	x	x	x	-	x
R. melanophthalma	mela_REF	x	-	x	x	x	x	x	-	x	x	x	x	x
R. novomexicana	novo_8684d	x	x	x	x	x	x	x	x	x	x	x	x	x
R. occulta	occu_8807_1	x	x	x	x	x	x	x	-	x	x	x	x	x
R. occulta	occu_8807_4	x	x	x	x	x	x	x	-	x	x	x	x	x
R. parilis	pari_8665n	x	x	x	x	x	x	x	-	x	x	x	x	x
R. parilis	pari_8803	x	x	x	x	x	x	x	-	x	x	x	x	x
R. parilis	pari_8805	x	x	x	x	x	x	x	-	x	x	x	x	x
R. parilis	pari_8806	x	x	x	x	x	x	x	x	x	x	x	x	x
R. polymorpha	poly_8663o	x	x	x	x	x	x	x	x	x	x	x	x	x
R. polymorpha	poly_8663t	x	x	x	x	x	x	x	x	x	x	x	x	x
R. polymorpha	poly_8665u	x	x	x	x	x	x	x	x	x	x	x	x	x
R. polymorpha	poly_8668g	x	x	x	x	x	x	x	x	x	x	x	x	x
R. polymorpha	poly_8807_3	x	x	x	x	x	x	x	x	x	x	x	x	x
R. polymorpha	poly_8935b	x	x	x	x	x	x	x	x	x	x	x	x	x
R. porterii	port_8663a	x	x	-	-	x	-	x	x	x	x	x	-	-
R. porterii	port_8668a	x	x	-	-	x	-	x	x	x	x	x	-	-
R. porterii	port_8795	x	x	-	x	x	-	-	x	x	x	x	-	-
R. porterii	port_8796	x	x	-	x	x	-	-	x	x	x	x	-	-
R. porterii	port_8797	x	x	-	x	x	-	-	x	x	x	x	-	-
R. shushanii	shush_8664_2	x	-	-	x	x	x	x	x	x	x	x	x	x
R. shushanii	shush_8664_3	x	-	x	x	x	x	x	x	x	x	x	x	x
R. shushanii	shush_8664_4	x	-	-	x	x	x	x	x	x	x	x	x	x
R. shushanii	shush_8664_5	x	-	-	x	x	x	x	x	x	x	x	x	x
R. shushanii	shush_8664_6	x	-	x	x	x	x	x	x	x	x	x	x	x
R. subdiscrepans	subd_9052	x	-	x	-	x	-	x	-	-	-	-	x	-
R. peltata	pelt_9101	-	-	-	x	-	-	x	-	-	-	-	-	-

## Sheet: introns_LSU
TAXON	DNA_CODE	817-873	975-1043	1066-1412	1684-1915	1984-2539	2717-2793	3613-3895	4040-4430	4834-5118	5240-5567
R. haydenii	hayd_8678	-	x	x	-	x	x	x	x	x	x
R. haydenii	hayd_8935p	-	x	x	-	x	x	x	x	x	x
R. melanophthalma	mela_8668b	-	-	x	-	x	-	x	x	x	x
R. melanophthalma	mela_8800	-	-	x	-	x	-	x	x	x	x
R. melanophthalma	mela_8801	-	-	x	-	x	-	x	x	x	x
R. melanophthalma	mela_8802	-	-	x	-	x	-	x	x	x	x
R. melanophthalma	mela_8810	-	-	x	-	x	-	x	x	x	x
R. melanophthalma	mela_REF	-	-	-	-	x	-	x	x	x	x
R. novomexicana	novo_8684d	x	x	x	-	x	x	x	x	x	x
R. occulta	occu_8807_1	x	x	x	x	x	x	x	x	x	x
R. occulta	occu_8807_4	x	x	x	x	x	x	x	x	x	x
R. parilis	pari_8665n	x	x	x	x	x	x	x	x	x	x
R. parilis	pari_8803	x	x	x	x	x	x	x	x	x	x
R. parilis	pari_8805	x	x	x	x	x	x	x	x	x	x
R. parilis	pari_8806	x	x	x	x	x	x	x	x	x	x
R. polymorpha	poly_8663o	x	x	x	x	x	x	x	x	x	x
R. polymorpha	poly_8663t	x	x	x	x	x	x	x	x	x	x
R. polymorpha	poly_8665u	x	x	x	x	x	x	x	x	x	x
R. polymorpha	poly_8668g	x	x	x	x	x	x	x	x	x	x
R. polymorpha	poly_8807_3	x	x	x	x	x	x	x	x	x	x
R. polymorpha	poly_8935b	x	x	x	x	x	x	x	x	x	x
R. porterii	port_8663a	x	x	x	x	x	-	x	x	x	x
R. porterii	port_8668a	x	x	x	x	x	-	x	x	x	x
R. porterii	port_8795	x	x	x	x	x	-	x	x	x	x
R. porterii	port_8796	x	x	x	x	x	-	x	x	x	x
R. porterii	port_8797	x	x	x	x	x	-	x	x	x	x
R. shushanii	shush_8664_2	-	-	x	x	x	x	x	x	x	x
R. shushanii	shush_8664_3	-	-	x	x	x	x	x	x	x	x
R. shushanii	shush_8664_4	-	-	x	x	x	x	x	x	x	x
R. shushanii	shush_8664_5	-	-	x	x	x	x	x	x	x	x
R. shushanii	shush_8664_6	-	-	x	x	x	x	x	x	x	x
R. subdiscrepans	subd_9052	-	-	x	-	-	x	x	x	x	x
R. peltata	pelt_9101	-	-	-	x	x	x	-	-	x	-
