# Supplementary material for: Characterizing the ribosomal tandem repeat and its utility as a DNA barcode in lichen-forming fungi
Source: BMC Evol Biol. 2020 Jan 6;20:2. doi: 10.1186/s12862-019-1571-4 (PMC6945747; doi:10.1186/s12862-019-1571-4)
Supplement: Supplementary file 2 — Additional file 2. Detailed list of intragenomic variation in specimens representing seven species the R. melanophthalma species complex. The inferred nucleotide is indicated, the read count for each nucleotide at potentially variable positions in the ITS sequence, and the estimated variance [file 12862_2019_1571_MOESM2_ESM.xlsx]

## Sheet: All-Variance
sample	base	A	C	G	T	variance	count
Rhpor A	t	0	1	0	240	0.00414938	1
Rhpor A	t	0	0	1	266	0.00374532	10
Rhpor A	a	275	0	1	0	0.00362319	25
Rhpor A	g	0	1	306	0	0.00325733	26
Rhpor A	c	1	309	0	0	0.00322581	29
Rhpor A	c	0	355	0	1	0.00280899	62
Rhpor A	c	1	356	0	0	0.00280112	63
Rhpor A	t	0	1	0	351	0.00284091	64
Rhpor A	t	0	1	0	361	0.00276243	74
Rhpor A	c	0	344	0	2	0.00578035	77
Rhpor A	g	0	0	350	1	0.002849	78
Rhpor A	t	0	0	2	298	0.00666667	81
Rhpor A	t	0	1	0	332	0.003003	113
Rhpor A	c	0	324	1	0	0.00307692	118
Rhpor A	g	0	1	323	0	0.00308642	122
Rhpor A	g	0	1	320	0	0.00311526	131
Rhpor A	g	1	0	324	0	0.00307692	133
Rhpor A	c	0	340	1	0	0.00293255	147
Rhpor A	t	0	1	0	315	0.00316456	149
Rhpor A	t	0	1	0	340	0.00293255	160
Rhpor A	g	0	1	347	0	0.00287356	171
Rhpor A	g	1	0	357	0	0.0027933	177
Rhpor A	c	321	358	0	0	0.472754	186
Rhpor A	t	10	0	0	336	0.0289017	189
Rhpor A	g	10	0	343	1	0.0310734	191
Rhpor A	t	276	0	9	330	0.463415	192
Rhpor A	t	0	1	0	377	0.0026455	201
Rhpor A	c	1	408	0	0	0.00244499	214
Rhpor A	t	0	1	0	415	0.00240385	221
Rhpor A	c	0	406	0	1	0.002457	224
Rhpor A	g	0	1	420	0	0.0023753	225
Rhpor A	c	0	431	0	1	0.00231481	227
Rhpor A	t	1	0	0	439	0.00227273	229
Rhpor A	t	1	1	0	467	0.00426439	264
Rhpor A	c	0	457	0	1	0.00218341	271
Rhpor A	c	1	473	0	0	0.0021097	278
Rhpor A	g	1	0	466	0	0.00214133	280
Rhpor A	t	0	1	0	488	0.00204499	295
Rhpor A	g	2	0	446	0	0.00446429	302
Rhpor A	t	0	1	0	434	0.00229885	316
Rhpor A	t	1	0	0	415	0.00240385	320
Rhpor A	t	1	0	0	425	0.00234742	323
Rhpor A	c	0	421	1	1	0.00472813	325
Rhpor A	g	1	0	418	0	0.00238663	327
Rhpor A	g	1	0	392	0	0.00254453	331
Rhpor A	t	0	1	0	403	0.00247525	340
Rhpor A	g	0	1	398	0	0.00250627	345
Rhpor A	c	0	381	0	1	0.0026178	354
Rhpor A	c	1	389	0	0	0.0025641	358
Rhpor A	t	0	0	1	390	0.00255754	360
Rhpor A	g	0	276	333	0	0.453202	387
NA	NA	NA	NA	NA	NA	NA	NA
NA	NA	NA	NA	NA	NA	NA	NA
Rhpor A	c	0	307	0	2	0.00647249	398
Rhpor A	g	1	0	316	0	0.00315457	401
Rhpor A	c	0	317	1	0	0.00314465	425
Rhpor A	g	0	0	329	1	0.0030303	426
Rhpor A	t	0	1	0	326	0.0030581	439
Rhpor A	t	0	1	0	358	0.00278552	448
Rhpor A	g	0	1	391	0	0.00255102	460
Rhpor A	c	0	386	1	0	0.00258398	467
Rhpor A	c	1	396	0	0	0.00251889	477
Rhpor A	c	0	430	0	1	0.00232019	482
Rhpor A	c	0	488	0	1	0.00204499	512
Rhme A	t	0	1	0	268	0.00371747	11
Rhme A	c	0	260	2	0	0.00763359	21
Rhme A	c	1	220	0	1	0.00900901	36
Rhme A	t	0	1	0	212	0.00469484	43
Rhme A	c	1	220	0	0	0.00452489	47
Rhme A	c	0	208	0	1	0.00478469	58
Rhme A	g	1	0	197	0	0.00505051	76
Rhme A	g	1	0	190	0	0.0052356	80
Rhme A	t	0	0	2	159	0.0124224	81
Rhme A	g	1	0	168	0	0.00591716	88
Rhme A	c	0	151	0	1	0.00657895	134
Rhme A	t	0	1	0	190	0.0052356	149
Rhme A	t	1	0	0	200	0.00497512	155
Rhme A	t	0	0	1	213	0.0046729	167
Rhme A	c	0	220	0	1	0.00452489	170
Rhme A	t	0	1	0	226	0.00440529	172
Rhme A	g	0	0	259	1	0.00384615	191
Rhme A	t	238	0	0	254	0.48374	192
Rhme A	c	0	286	0	1	0.00348432	206
Rhme A	t	0	1	0	313	0.00318471	250
Rhme A	t	1	0	0	323	0.00308642	255
Rhme A	t	0	1	0	318	0.0031348	264
Rhme A	c	0	323	0	1	0.00308642	271
Rhme A	t	0	1	0	317	0.00314465	288
Rhme A	g	1	0	316	0	0.00315457	290
Rhme A	c	0	289	0	1	0.00344828	310
Rhme A	c	0	289	0	1	0.00344828	314
Rhme A	c	0	281	0	2	0.00706714	317
Rhme A	t	0	1	0	274	0.00363636	323
Rhme A	g	1	1	272	0	0.00729927	326
Rhme A	g	1	0	265	1	0.00749064	327
Rhme A	g	0	0	255	1	0.00390625	331
Rhme A	g	1	0	270	0	0.00369004	335
Rhme A	g	0	0	236	1	0.00421941	353
Rhme A	c	0	235	0	1	0.00423729	354
Rhme A	t	0	1	0	247	0.00403226	378
Rhme A	c	1	228	0	0	0.00436681	386
Rhme A	g	0	193	226	0	0.460621	387
NA	NA	NA	NA	NA	NA	NA	NA
NA	NA	NA	NA	NA	NA	NA	NA
NA	NA	NA	NA	NA	NA	NA	NA
Rhme A	t	0	1	0	299	0.00333333	451
Rhme A	c	0	312	0	1	0.00319489	456
Rhme A	c	0	298	0	1	0.00334448	477
Rhme A	g	0	1	306	0	0.00325733	480
Rhme A	t	0	1	0	332	0.003003	496
Rhme A	t	0	1	0	335	0.00297619	507
Rhme A	c	1	333	0	0	0.00299401	512
Rhpol A	g	0	0	587	1	0.00170068	2
Rhpol A	g	0	0	584	1	0.0017094	8
Rhpol A	t	0	0	8	467	0.0168421	10
Rhpol A	t	1	0	0	543	0.00183824	11
Rhpol A	c	0	552	9	0	0.0160428	21
Rhpol A	g	1	0	530	0	0.00188324	25
Rhpol A	g	1	1	528	0	0.00377358	26
Rhpol A	c	0	458	5	0	0.0107991	27
Rhpol A	c	0	493	1	0	0.00202429	30
Rhpol A	g	0	2	454	0	0.00438596	31
Rhpol A	g	1	0	473	0	0.0021097	32
Rhpol A	t	0	0	1	502	0.00198807	54
Rhpol A	g	1	0	523	0	0.0019084	75
Rhpol A	c	0	516	0	1	0.00193424	77
Rhpol A	t	0	0	4	453	0.00875274	81
Rhpol A	c	0	488	1	0	0.00204499	82
Rhpol A	c	0	493	0	1	0.00202429	91
Rhpol A	g	1	0	485	0	0.00205761	92
Rhpol A	g	1	0	481	0	0.00207469	102
Rhpol A	c	0	510	0	1	0.00195695	107
Rhpol A	g	1	0	533	0	0.00187266	126
Rhpol A	c	1	548	0	0	0.00182149	130
Rhpol A	g	1	0	529	0	0.00188679	131
Rhpol A	c	0	614	0	1	0.00162602	147
Rhpol A	t	0	1	0	604	0.00165289	149
Rhpol A	t	1	0	0	658	0.00151745	163
Rhpol A	t	0	0	1	653	0.00152905	167
Rhpol A	c	0	655	1	0	0.00152439	170
Rhpol A	g	0	0	668	1	0.00149477	177
Rhpol A	c	1	734	1	0	0.00271739	203
Rhpol A	c	0	746	0	1	0.00133869	209
Rhpol A	g	1	0	750	0	0.00133156	225
Rhpol A	c	0	751	0	1	0.00132979	227
Rhpol A	c	0	735	0	1	0.0013587	240
Rhpol A	c	0	730	0	1	0.00136799	245
Rhpol A	t	0	1	0	730	0.00136799	250
Rhpol A	g	1	0	719	0	0.00138889	251
Rhpol A	t	0	1	0	696	0.00143472	264
Rhpol A	g	0	1	698	0	0.00143062	265
Rhpol A	t	0	0	1	692	0.001443	268
Rhpol A	t	1	0	0	687	0.00145349	281
Rhpol A	t	1	0	0	683	0.00146199	288
Rhpol A	c	1	679	0	0	0.00147059	294
Rhpol A	g	1	0	647	0	0.00154321	298
Rhpol A	c	0	623	0	1	0.00160256	301
Rhpol A	g	1	0	613	0	0.00162866	302
Rhpol A	c	1	562	0	0	0.0017762	310
Rhpol A	c	0	565	1	0	0.00176678	312
Rhpol A	c	0	575	0	2	0.0034662	314
Rhpol A	c	0	560	0	3	0.0053286	317
Rhpol A	t	0	1	1	537	0.00371058	320
Rhpol A	g	1	0	547	0	0.00182482	327
Rhpol A	g	0	0	531	2	0.00375235	330
Rhpol A	g	0	0	496	2	0.00401606	331
Rhpol A	c	1	536	0	0	0.0018622	332
Rhpol A	c	0	556	0	1	0.00179533	336
Rhpol A	c	0	566	0	1	0.00176367	342
Rhpol A	t	1	0	0	554	0.0018018	348
Rhpol A	c	1	552	0	0	0.00180832	357
Rhpol A	t	1	0	0	568	0.00175747	360
Rhpol A	g	0	443	499	0	0.470276	387
NA	NA	NA	NA	NA	NA	NA	NA
NA	NA	NA	NA	NA	NA	NA	NA
Rhpol A	c	0	492	0	1	0.0020284	398
Rhpol A	c	1	504	0	0	0.0019802	404
Rhpol A	g	1	0	507	0	0.0019685	405
Rhpol A	c	0	491	0	1	0.00203252	417
Rhpol A	g	1	0	509	0	0.00196078	426
Rhpol A	g	0	1	515	0	0.00193798	428
Rhpol A	t	0	1	0	539	0.00185185	451
Rhpol A	c	1	548	0	0	0.00182149	452
Rhpol A	g	0	1	545	0	0.0018315	455
Rhpol A	g	0	1	553	0	0.00180505	470
Rhpol A	g	2	0	561	0	0.0035524	476
Rhpol A	c	0	566	0	1	0.00176367	478
Rhpol A	c	0	619	0	1	0.0016129	491
Rhpol A	c	0	620	1	0	0.00161031	492
Rhpol A	t	0	1	1	632	0.00315457	504
Rhpol A	g	0	0	636	1	0.00156986	505
Rhpol A	t	0	1	0	640	0.00156006	508
Rhme B	c	1	151	0	0	0.00657895	21
Rhme B	g	0	0	122	1	0.00813008	70
Rhme B	t	0	0	1	85	0.0116279	81
Rhme B	t	0	0	18	72	0.2	108
Rhme B	c	0	96	0	1	0.0103093	111
Rhme B	t	1	0	0	98	0.010101	116
Rhme B	c	0	153	1	0	0.00649351	156
Rhme B	t	0	42	0	123	0.254545	170
Rhme B	g	0	0	176	1	0.00564972	177
Rhme B	t	0	42	0	129	0.245614	184
Rhme B	g	0	0	191	1	0.00520833	191
Rhme B	t	162	0	0	184	0.468208	192
Rhme B	t	1	0	0	223	0.00446429	224
Rhme B	t	0	1	0	226	0.00440529	255
Rhme B	t	0	4	0	204	0.0192308	264
Rhme B	g	1	0	188	0	0.00529101	309
Rhme B	c	0	190	0	1	0.0052356	310
Rhme B	c	0	188	0	1	0.00529101	314
Rhme B	c	0	189	0	2	0.0104712	315
Rhme B	t	0	0	1	190	0.0052356	316
Rhme B	c	0	187	0	3	0.0157895	317
Rhme B	t	0	1	0	181	0.00549451	320
Rhme B	t	0	1	0	183	0.00543478	322
Rhme B	g	1	1	182	0	0.0108696	327
Rhme B	g	1	0	181	0	0.00549451	328
Rhme B	g	1	0	178	0	0.00558659	330
Rhme B	g	0	0	163	1	0.00609756	331
Rhme B	t	0	1	0	151	0.00657895	367
Rhme B	g	0	0	140	1	0.0070922	380
Rhme B	g	1	0	135	0	0.00735294	381
Rhme B	t	0	1	0	129	0.00769231	382
Rhme B	g	0	97	119	0	0.449074	387
NA	NA	NA	NA	NA	NA	NA	NA
NA	NA	NA	NA	NA	NA	NA	NA
NA	NA	NA	NA	NA	NA	NA	NA
Rhme B	c	0	119	0	1	0.00833333	411
Rhme B	t	0	1	0	106	0.00934579	421
Rhme B	c	0	106	0	1	0.00934579	425
Rhme B	t	0	1	0	115	0.00862069	431
Rhme B	c	0	127	1	0	0.0078125	450
Rhme B	t	0	100	0	129	0.436681	451
Rhme B	c	1	159	0	1	0.0124224	465
Rhme B	g	1	0	159	0	0.00625	468
Rhme B	c	0	160	0	1	0.00621118	469
Rhme B	g	1	0	177	0	0.00561798	479
Rhme B	t	0	1	0	197	0.00505051	484
Rhme B	g	1	0	206	0	0.00483092	505
Rhpol B	t	0	0	3	300	0.00990099	10
Rhpol B	c	0	337	3	0	0.00882353	21
Rhpol B	c	0	282	2	0	0.00704225	27
Rhpol B	c	0	294	0	1	0.00338983	33
Rhpol B	a	298	2	0	0	0.00666667	46
Rhpol B	c	1	338	0	0	0.00294985	48
Rhpol B	c	1	344	0	0	0.00289855	66
Rhpol B	g	1	0	339	0	0.00294118	67
Rhpol B	t	0	0	1	340	0.00293255	69
Rhpol B	t	1	0	0	338	0.00294985	73
Rhpol B	g	0	0	313	1	0.00318471	80
Rhpol B	t	0	0	2	285	0.00696864	81
Rhpol B	t	0	1	0	283	0.00352113	90
Rhpol B	c	0	306	0	1	0.00325733	107
Rhpol B	t	0	1	0	313	0.00318471	124
Rhpol B	c	0	345	0	1	0.00289017	128
Rhpol B	t	0	1	0	389	0.0025641	157
Rhpol B	t	0	1	0	417	0.00239234	192
Rhpol B	t	1	0	0	465	0.00214592	202
Rhpol B	c	0	473	0	1	0.0021097	206
Rhpol B	g	0	1	475	0	0.00210084	211
Rhpol B	t	1	0	0	473	0.0021097	213
Rhpol B	t	0	0	1	465	0.00214592	218
Rhpol B	t	0	0	1	465	0.00214592	224
Rhpol B	g	0	1	462	0	0.00215983	225
Rhpol B	c	0	475	0	1	0.00210084	230
Rhpol B	t	0	2	0	462	0.00431034	250
Rhpol B	c	1	463	0	0	0.00215517	252
Rhpol B	t	1	0	0	449	0.00222222	262
Rhpol B	g	0	1	420	0	0.0023753	282
Rhpol B	c	0	413	0	1	0.00241546	289
Rhpol B	c	0	372	0	1	0.00268097	310
Rhpol B	c	0	384	0	1	0.0025974	313
Rhpol B	c	0	384	0	1	0.0025974	314
Rhpol B	c	0	390	0	1	0.00255754	315
Rhpol B	t	0	2	0	386	0.00515464	316
Rhpol B	c	0	385	0	4	0.0102828	317
Rhpol B	g	0	0	384	1	0.0025974	319
Rhpol B	t	0	1	0	392	0.00254453	323
Rhpol B	c	0	395	3	0	0.00753769	325
Rhpol B	g	1	0	351	1	0.00566572	331
Rhpol B	g	3	0	387	1	0.0102302	353
Rhpol B	c	0	390	0	1	0.00255754	354
Rhpol B	c	2	398	0	0	0.005	356
Rhpol B	c	2	406	0	0	0.00490196	358
Rhpol B	t	0	2	0	414	0.00480769	366
Rhpol B	c	1	416	0	0	0.00239808	370
Rhpol B	t	1	0	0	391	0.00255102	375
Rhpol B	g	2	0	400	0	0.00497512	381
Rhpol B	t	0	0	1	400	0.00249377	384
Rhpol B	g	0	337	388	0	0.464828	387
Rhpol B	c	1	369	0	0	0.0027027	398
Rhpol B	g	1	0	363	0	0.00274725	401
Rhpol B	c	1	341	0	1	0.0058309	417
Rhpol B	g	0	1	358	0	0.00278552	441
Rhpol B	g	2	0	413	0	0.00481928	480
Rhpa A	t	0	0	6	331	0.0178042	10
Rhpa A	g	1	0	390	0	0.00255754	15
Rhpa A	c	1	385	8	0	0.0228426	21
Rhpa A	g	0	1	345	0	0.00289017	26
Rhpa A	c	0	310	1	0	0.00321543	27
Rhpa A	c	0	343	0	1	0.00290698	30
Rhpa A	c	0	308	1	0	0.00323625	33
Rhpa A	t	1	0	0	382	0.00261097	69
Rhpa A	g	1	0	373	0	0.0026738	75
Rhpa A	c	0	369	1	0	0.0027027	77
Rhpa A	g	0	0	367	1	0.00271739	87
Rhpa A	g	1	0	367	0	0.00271739	88
Rhpa A	g	1	0	385	0	0.00259067	103
Rhpa A	g	1	0	417	0	0.00239234	122
Rhpa A	g	1	0	427	0	0.00233645	131
Rhpa A	c	0	413	0	1	0.00241546	134
Rhpa A	g	1	0	417	0	0.00239234	144
Rhpa A	c	1	419	0	0	0.00238095	146
Rhpa A	g	1	0	436	0	0.00228833	171
Rhpa A	g	1	0	464	0	0.00215054	177
Rhpa A	t	1	0	0	482	0.00207039	192
Rhpa A	c	0	537	0	1	0.00185874	199
Rhpa A	c	0	553	0	1	0.00180505	214
Rhpa A	c	1	553	0	0	0.00180505	216
Rhpa A	t	0	1	0	553	0.00180505	221
Rhpa A	g	0	0	562	1	0.0017762	225
Rhpa A	g	1	0	553	0	0.00180505	226
Rhpa A	c	0	569	1	0	0.00175439	230
Rhpa A	g	0	0	568	1	0.00175747	231
Rhpa A	t	0	0	1	567	0.00176056	250
Rhpa A	g	1	0	529	0	0.00188679	270
Rhpa A	t	1	0	0	409	0.00243902	320
Rhpa A	c	0	417	2	0	0.00477327	325
Rhpa A	g	0	0	365	2	0.00544959	331
Rhpa A	c	0	388	0	1	0.00257069	332
Rhpa A	c	0	397	0	1	0.00251256	337
Rhpa A	t	0	1	0	398	0.00250627	338
Rhpa A	c	0	394	1	0	0.00253165	342
Rhpa A	c	0	386	1	0	0.00258398	349
Rhpa A	t	1	0	0	390	0.00255754	351
Rhpa A	g	1	0	384	0	0.0025974	353
Rhpa A	c	1	401	0	0	0.00248756	359
Rhpa A	t	0	1	0	401	0.00248756	366
Rhpa A	t	0	0	1	402	0.00248139	375
Rhpa A	t	0	0	1	383	0.00260417	382
Rhpa A	g	0	305	365	0	0.455224	387
Rhpa A	g	0	0	363	1	0.00274725	400
Rhpa A	g	0	1	378	0	0.00263852	419
Rhpa A	g	1	0	386	0	0.00258398	426
Rhpa A	t	0	1	0	413	0.00241546	446
Rhpa A	t	1	0	0	426	0.00234192	451
Rhpa A	c	0	432	0	1	0.00230947	452
Rhpa A	g	0	0	437	1	0.00228311	464
Rhpa A	g	0	0	436	1	0.00228833	473
Rhpa A	t	0	0	1	477	0.00209205	500
Rhsu A	t	0	0	1	203	0.00490196	10
Rhsu A	t	0	1	0	222	0.0044843	13
Rhsu A	c	0	196	0	1	0.00507614	19
Rhsu A	c	0	186	1	0	0.00534759	27
Rhsu A	g	1	0	198	0	0.00502513	32
Rhsu A	c	0	217	0	1	0.00458716	36
Rhsu A	a	184	0	1	0	0.00540541	46
Rhsu A	g	1	0	225	0	0.00442478	67
Rhsu A	t	0	0	1	190	0.0052356	80
Rhsu A	t	0	1	0	179	0.00555556	93
Rhsu A	t	1	0	0	192	0.00518135	98
Rhsu A	c	0	188	0	182	0.491892	118
Rhsu A	c	0	206	0	1	0.00483092	135
Rhsu A	c	1	246	0	0	0.00404858	156
Rhsu A	t	0	1	0	245	0.00406504	159
Rhsu A	t	289	0	0	320	0.474548	192
Rhsu A	t	0	0	1	324	0.00307692	201
Rhsu A	c	1	340	0	0	0.00293255	206
Rhsu A	c	1	347	0	0	0.00287356	227
Rhsu A	g	0	0	355	1	0.00280899	237
Rhsu A	c	0	357	0	1	0.0027933	252
Rhsu A	g	1	0	352	0	0.00283286	270
Rhsu A	g	0	1	321	0	0.00310559	318
Rhsu A	c	0	315	0	1	0.00316456	325
Rhsu A	a	284	0	1	0	0.00350877	329
Rhsu A	g	1	0	284	0	0.00350877	345
Rhsu A	g	1	0	266	0	0.00374532	353
Rhsu A	c	0	263	0	1	0.00378788	354
Rhsu A	g	1	0	250	1	0.00793651	374
Rhsu A	g	0	13	35	0	0.270833	387
NA	NA	NA	NA	NA	NA	NA	NA
NA	NA	NA	NA	NA	NA	NA	NA
NA	NA	NA	NA	NA	NA	NA	NA
Rhsu A	c	1	198	0	0	0.00502513	430
Rhsu A	g	0	0	233	1	0.0042735	460
Rhsu A	g	0	1	229	0	0.00434783	468
Rhsu A	c	0	307	2	0	0.00647249	497
Rhsu A	c	1	317	0	0	0.00314465	501
Rhsu B	t	0	0	1	93	0.0106383	10
Rhsu B	g	1	0	104	0	0.00952381	16
Rhsu B	c	1	103	0	0	0.00961538	28
Rhsu B	t	0	1	0	97	0.0102041	60
Rhsu B	c	0	89	0	84	0.485549	118
NA	NA	NA	NA	NA	NA	NA	NA
Rhsu B	c	1	103	0	0	0.00961538	125
Rhsu B	t	124	0	0	144	0.462687	192
Rhsu B	t	0	0	1	141	0.00704225	200
Rhsu B	c	1	145	0	0	0.00684932	203
Rhsu B	g	0	1	147	0	0.00675676	211
Rhsu B	t	0	1	0	147	0.00675676	217
Rhsu B	g	0	1	152	0	0.00653595	298
Rhsu B	t	0	1	1	97	0.020202	384
Rhsu B	g	0	4	21	0	0.16	387
Rhsu B	c	0	1	1	1	0.666667	395
Rhsu B	c	0	126	0	1	0.00787402	454
Rhsu B	t	0	1	0	127	0.0078125	484
Rhpa B	t	0	0	1	189	0.00526316	10
Rhpa B	g	1	0	206	0	0.00483092	15
Rhpa B	c	0	210	1	0	0.00473934	21
Rhpa B	c	1	191	0	0	0.00520833	28
Rhpa B	a	172	1	0	0	0.00578035	46
Rhpa B	c	0	184	0	1	0.00540541	77
Rhpa B	c	0	188	0	1	0.00529101	93
Rhpa B	t	0	1	0	190	0.0052356	105
Rhpa B	c	0	204	0	1	0.00487805	111
Rhpa B	t	0	1	0	261	0.00381679	201
Rhpa B	c	1	268	0	0	0.00371747	214
Rhpa B	t	0	1	0	258	0.003861	221
Rhpa B	t	0	1	0	260	0.00383142	224
Rhpa B	g	0	1	255	0	0.00390625	225
Rhpa B	c	0	260	0	1	0.00383142	227
Rhpa B	t	1	0	0	262	0.00380228	229
Rhpa B	g	0	1	260	0	0.00383142	263
Rhpa B	g	0	0	270	1	0.00369004	282
Rhpa B	c	0	249	0	1	0.004	310
Rhpa B	c	0	247	0	1	0.00403226	312
Rhpa B	c	0	255	0	1	0.00390625	315
Rhpa B	c	0	252	0	1	0.00395257	317
Rhpa B	t	0	0	1	241	0.00413223	320
Rhpa B	c	0	253	0	1	0.00393701	325
Rhpa B	g	0	0	257	1	0.00387597	326
Rhpa B	g	0	0	255	1	0.00390625	327
Rhpa B	g	1	0	253	0	0.00393701	328
Rhpa B	g	0	1	231	1	0.00858369	331
Rhpa B	c	0	247	0	1	0.00403226	337
Rhpa B	g	1	0	216	0	0.00460829	379
Rhpa B	g	0	178	201	0	0.469657	387
Rhpa B	t	0	0	1	191	0.00520833	420
Rhpa B	c	0	208	1	0	0.00478469	425
Rhpa B	g	0	1	209	0	0.0047619	426
Rhpa B	g	0	0	215	1	0.00462963	428
Rhpa B	c	0	224	1	0	0.00444444	430
Rhpa B	t	1	0	0	230	0.004329	449
Rhpa B	g	0	1	227	0	0.00438596	479
Rhpa B	c	0	235	1	0	0.00423729	482
Rhpa B	t	0	1	0	263	0.00378788	498
Rhpa B	t	0	1	0	266	0.00374532	499
Rhpa B	t	0	1	0	274	0.00363636	508
Rhsu C	g	0	0	363	1	0.00274725	4
Rhsu C	g	1	0	360	0	0.00277008	8
Rhsu C	t	0	0	6	309	0.0190476	10
Rhsu C	t	1	0	0	333	0.00299401	13
Rhsu C	c	0	299	0	2	0.00664452	19
Rhsu C	g	0	0	323	1	0.00308642	26
Rhsu C	a	273	0	0	1	0.00364964	46
Rhsu C	t	1	0	0	316	0.00315457	50
Rhsu C	t	0	0	1	256	0.00389105	80
Rhsu C	t	0	0	1	232	0.00429185	93
Rhsu C	c	1	272	0	0	0.003663	112
Rhsu C	g	0	1	257	0	0.00387597	117
Rhsu C	c	0	253	0	238	0.484725	118
NA	NA	NA	NA	NA	NA	NA	NA
Rhsu C	c	1	300	0	0	0.00332226	145
Rhsu C	t	1	0	0	312	0.00319489	155
Rhsu C	t	0	1	1	331	0.00600601	163
Rhsu C	c	1	346	0	0	0.00288184	173
Rhsu C	g	0	0	396	1	0.00251889	191
Rhsu C	t	341	0	0	383	0.470994	192
Rhsu C	t	0	1	0	440	0.00226757	218
Rhsu C	g	1	0	431	0	0.00231481	226
Rhsu C	g	1	0	437	0	0.00228311	234
Rhsu C	g	0	0	433	1	0.00230415	246
Rhsu C	c	0	431	0	1	0.00231481	252
Rhsu C	g	1	0	437	0	0.00228311	253
Rhsu C	t	0	1	0	415	0.00240385	276
Rhsu C	g	1	0	327	0	0.00304878	311
Rhsu C	t	0	1	0	322	0.00309598	316
Rhsu C	c	0	313	0	1	0.00318471	324
Rhsu C	g	1	0	281	0	0.0035461	331
Rhsu C	c	0	278	0	2	0.00714286	337
Rhsu C	g	0	0	255	14	0.0520446	340
Rhsu C	g	0	1	273	0	0.00364964	345
Rhsu C	t	0	0	1	252	0.00395257	375
Rhsu C	c	0	239	0	2	0.00829876	383
Rhsu C	g	0	17	42	0	0.288136	387
NA	NA	NA	NA	NA	NA	NA	NA
NA	NA	NA	NA	NA	NA	NA	NA
NA	NA	NA	NA	NA	NA	NA	NA
Rhsu C	g	1	0	224	0	0.00444444	405
Rhsu C	g	0	1	277	0	0.00359712	455
Rhsu C	g	1	1	292	0	0.00680272	480
Rhsu D	t	1	0	4	290	0.0169492	10
Rhsu D	t	0	1	0	342	0.00291545	12
Rhsu D	c	0	290	0	5	0.0169492	19
Rhsu D	t	0	2	0	278	0.00714286	20
Rhsu D	g	1	0	316	0	0.00315457	26
Rhsu D	c	0	280	1	0	0.00355872	27
Rhsu D	c	0	289	0	1	0.00344828	28
Rhsu D	t	0	1	0	307	0.00324675	44
Rhsu D	c	0	323	0	1	0.00308642	47
Rhsu D	g	4	1	329	0	0.0149701	53
Rhsu D	c	1	339	0	0	0.00294118	71
Rhsu D	c	0	338	0	1	0.00294985	77
Rhsu D	g	0	0	326	1	0.0030581	108
Rhsu D	t	0	0	1	339	0.00294118	113
Rhsu D	t	0	1	0	319	0.003125	116
Rhsu D	g	0	1	326	0	0.0030581	117
Rhsu D	c	0	321	0	308	0.489666	118
NA	NA	NA	NA	NA	NA	NA	NA
Rhsu D	g	1	0	346	0	0.00288184	126
Rhsu D	c	1	346	0	0	0.00288184	128
Rhsu D	c	0	356	0	1	0.00280112	130
Rhsu D	t	1	0	0	331	0.00301205	132
Rhsu D	c	0	385	0	1	0.00259067	145
Rhsu D	t	1	0	0	427	0.00233645	155
Rhsu D	g	6	0	422	0	0.0140187	158
Rhsu D	t	0	1	0	427	0.00233645	163
Rhsu D	c	0	456	0	1	0.00218818	178
Rhsu D	c	1	504	0	0	0.0019802	186
Rhsu D	g	0	0	510	1	0.00195695	191
Rhsu D	t	450	0	0	500	0.473684	192
Rhsu D	c	0	529	0	1	0.00188679	203
Rhsu D	c	0	541	0	1	0.00184502	206
Rhsu D	t	0	1	0	557	0.00179211	221
Rhsu D	g	0	1	552	0	0.00180832	225
Rhsu D	c	0	545	0	1	0.0018315	227
Rhsu D	g	0	0	549	1	0.00181818	231
Rhsu D	g	14	0	533	0	0.0255941	234
Rhsu D	c	0	549	0	1	0.00181818	242
Rhsu D	g	0	1	547	0	0.00182482	244
Rhsu D	g	1	0	549	0	0.00181818	246
Rhsu D	c	0	539	0	1	0.00185185	252
Rhsu D	g	2	0	539	0	0.00369686	253
Rhsu D	g	0	1	531	0	0.0018797	265
Rhsu D	t	1	0	0	530	0.00188324	277
Rhsu D	c	0	526	0	1	0.00189753	278
Rhsu D	c	1	458	0	2	0.00650759	310
Rhsu D	c	1	463	0	0	0.00215517	315
Rhsu D	a	420	1	1	1	0.0070922	329
Rhsu D	c	0	438	0	1	0.0022779	332
Rhsu D	g	0	0	432	1	0.00230947	335
Rhsu D	c	0	427	0	1	0.00233645	336
Rhsu D	t	0	0	1	426	0.00234192	338
Rhsu D	g	0	0	410	1	0.00243309	347
Rhsu D	t	0	1	0	399	0.0025	351
Rhsu D	g	1	0	386	0	0.00258398	353
Rhsu D	c	0	386	0	1	0.00258398	354
Rhsu D	t	0	1	0	353	0.00282486	356
Rhsu D	c	1	377	0	0	0.0026455	358
Rhsu D	t	0	1	0	370	0.00269542	366
Rhsu D	t	0	1	0	357	0.0027933	367
Rhsu D	g	1	0	341	0	0.00292398	379
Rhsu D	t	0	1	1	302	0.00657895	384
Rhsu D	c	0	79	0	1	0.0125	385
Rhsu D	g	0	28	78	0	0.264151	387
Rhsu D	c	1	23	0	0	0.0416667	390
Rhsu D	c	0	1	1	1	0.666667	395
Rhsu D	c	0	266	0	1	0.00374532	398
Rhsu D	t	0	0	1	285	0.0034965	410
Rhsu D	c	1	297	0	0	0.0033557	411
Rhsu D	t	0	0	1	275	0.00362319	420
Rhsu D	g	0	0	291	1	0.00342466	428
Rhsu D	g	0	1	337	0	0.00295858	473
Rhsu D	g	1	0	342	0	0.00291545	476
Rhsu D	c	1	364	0	0	0.00273973	488
Rhsu D	c	1	353	0	0	0.00282486	492
Rhsu D	t	0	1	0	396	0.00251889	504
Rhme C	t	12	0	0	14	0.461538	192
Rhme C	c	0	16	0	3	0.157895	242
Rhme C	t	0	3	0	15	0.166667	264
Rhme C	g	3	0	15	0	0.166667	290
Rhme C	t	1	0	0	9	0.1	352
Rhme C	t	0	1	0	11	0.0833333	367
Rhme C	g	1	0	10	0	0.0909091	381
Rhme C	t	0	1	0	10	0.0909091	382
Rhme C	t	1	0	0	10	0.0909091	384
Rhme C	c	0	11	11	0	0.5	387
NA	NA	NA	NA	NA	NA	NA	NA
NA	NA	NA	NA	NA	NA	NA	NA
NA	NA	NA	NA	NA	NA	NA	NA
NA	NA	NA	NA	NA	NA	NA	NA
NA	NA	NA	NA	NA	NA	NA	NA
NA	NA	NA	NA	NA	NA	NA	NA
NA	NA	NA	NA	NA	NA	NA	NA
NA	NA	NA	NA	NA	NA	NA	NA
Rhme C	c	0	18	0	2	0.1	411
Rhme C	t	0	1	0	15	0.0625	421
Rhme C	c	0	16	0	1	0.0588235	425
Rhme C	t	0	1	0	18	0.0526316	446
Rhme C	c	0	18	0	1	0.0526316	447
Rhme C	t	0	1	0	19	0.05	448
Rhme C	c	0	19	0	1	0.05	465
Rhme C	g	1	0	19	0	0.05	468
Rhsu E	c	0	140	0	1	0.0070922	14
Rhsu E	c	0	134	0	2	0.0147059	19
Rhsu E	c	0	128	0	1	0.00775194	34
Rhsu E	t	0	1	0	133	0.00746269	50
Rhsu E	c	0	127	0	1	0.0078125	77
Rhsu E	c	0	105	0	101	0.490291	118
NA	NA	NA	NA	NA	NA	NA	NA
Rhsu E	t	0	0	1	112	0.00884956	124
Rhsu E	c	0	124	0	1	0.008	134
Rhsu E	t	0	1	0	191	0.00520833	189
Rhsu E	t	164	0	0	184	0.471264	192
Rhsu E	c	0	207	0	1	0.00480769	209
Rhsu E	t	0	1	0	207	0.00480769	218
Rhsu E	g	1	0	186	0	0.00534759	270
Rhsu E	t	0	0	1	175	0.00568182	293
Rhsu E	c	0	152	0	1	0.00653595	315
Rhsu E	t	0	1	0	154	0.00645161	316
Rhsu E	a	144	0	1	0	0.00689655	329
Rhsu E	g	0	0	151	1	0.00657895	353
Rhsu E	g	0	12	19	0	0.387097	387
NA	NA	NA	NA	NA	NA	NA	NA
NA	NA	NA	NA	NA	NA	NA	NA
NA	NA	NA	NA	NA	NA	NA	NA
Rhsu E	g	0	0	134	1	0.00740741	399
Rhsu E	c	0	139	0	1	0.00714286	437
Rhsu E	c	0	148	1	0	0.00671141	452
Rhsu E	c	1	149	0	0	0.00666667	453
Rhsu E	g	1	0	145	0	0.00684932	480
hayd A	t	0	0	1	52	0.0188679	10
hayd A	c	0	58	1	0	0.0169492	21
hayd A	g	1	0	50	0	0.0196078	26
hayd A	g	1	0	65	0	0.0151515	144
hayd A	c	0	74	0	1	0.0133333	252
hayd A	g	0	0	58	1	0.0169492	331
hayd A	g	0	52	57	0	0.477064	387
NA	NA	NA	NA	NA	NA	NA	NA
NA	NA	NA	NA	NA	NA	NA	NA
hayd A	c	0	50	0	1	0.0196078	425
Rhpa C	t	0	0	1	116	0.00854701	10
Rhpa C	c	1	129	6	0	0.0514706	21
Rhpa C	g	0	1	102	0	0.00970874	31
Rhpa C	g	1	0	147	0	0.00675676	59
Rhpa C	g	1	0	157	0	0.00632911	67
Rhpa C	g	1	0	149	0	0.00666667	92
Rhpa C	c	0	147	0	1	0.00675676	93
Rhpa C	c	0	182	0	1	0.00546448	134
Rhpa C	c	1	205	0	0	0.00485437	184
Rhpa C	t	1	0	0	209	0.0047619	200
Rhpa C	t	1	0	0	215	0.00462963	215
Rhpa C	t	1	0	0	223	0.00446429	218
Rhpa C	g	0	1	211	0	0.00471698	237
Rhpa C	t	0	1	0	185	0.00537634	259
Rhpa C	g	0	1	177	0	0.00561798	311
Rhpa C	c	1	165	0	0	0.0060241	314
Rhpa C	c	0	163	0	2	0.0121212	315
Rhpa C	t	0	2	0	162	0.0121951	316
Rhpa C	c	0	161	0	2	0.0122699	317
Rhpa C	t	1	0	0	170	0.00584795	351
Rhpa C	c	0	161	0	1	0.00617284	354
Rhpa C	g	1	0	164	0	0.00606061	364
Rhpa C	t	0	1	1	167	0.0118343	366
Rhpa C	t	0	0	1	163	0.00609756	382
Rhpa C	c	0	155	1	0	0.00641026	386
Rhpa C	g	0	126	150	0	0.456522	387
NA	NA	NA	NA	NA	NA	NA	NA
NA	NA	NA	NA	NA	NA	NA	NA
Rhpa C	g	1	0	185	0	0.00537634	480
Rhpa C	t	0	1	0	190	0.0052356	498
Rhpa C	c	0	197	0	1	0.00505051	501
Rhpa C	t	1	0	0	193	0.00515464	513
Rhpol C	c	0	34	1	0	0.0285714	27
Rhpol C	t	1	0	0	67	0.0147059	192
Rhpol C	g	0	1	63	0	0.015625	225
Rhpol C	g	1	0	61	0	0.016129	246
Rhpol C	g	0	34	41	0	0.453333	387
NA	NA	NA	NA	NA	NA	NA	NA
NA	NA	NA	NA	NA	NA	NA	NA
Rhpol C	t	0	1	0	35	0.0277778	410
Rhpol C	t	0	0	1	35	0.0277778	414
Rhpol C	t	0	1	0	59	0.0166667	496
Rhpor B	c	0	344	0	1	0.00289855	14
Rhpor B	a	361	0	1	0	0.00276243	25
Rhpor B	c	1	419	0	0	0.00238095	45
Rhpor B	c	0	433	1	0	0.00230415	48
Rhpor B	g	1	0	462	0	0.00215983	79
Rhpor B	t	0	0	1	397	0.00251256	81
Rhpor B	c	1	426	0	0	0.00234192	101
Rhpor B	c	0	419	0	1	0.00238095	107
Rhpor B	g	1	0	414	0	0.00240964	108
Rhpor B	g	0	0	431	1	0.00231481	110
Rhpor B	g	1	0	416	0	0.00239808	123
Rhpor B	g	0	0	405	2	0.004914	133
Rhpor B	c	0	421	1	0	0.00236967	136
Rhpor B	t	0	1	0	462	0.00215983	155
Rhpor B	t	0	0	1	463	0.00215517	167
Rhpor B	g	0	0	471	1	0.00211864	177
Rhpor B	c	210	488	0	0	0.30086	186
Rhpor B	a	255	0	0	241	0.485887	189
Rhpor B	a	256	0	239	1	0.483871	191
Rhpor B	g	151	0	255	218	0.591346	192
Rhpor B	c	1	556	0	0	0.00179533	206
Rhpor B	c	0	573	0	1	0.00174216	209
Rhpor B	c	0	586	1	0	0.00170358	216
Rhpor B	t	0	1	0	589	0.00169492	221
Rhpor B	g	0	1	590	0	0.00169205	225
Rhpor B	g	1	0	599	0	0.00166667	241
Rhpor B	c	0	596	0	1	0.00167504	252
Rhpor B	g	0	0	599	1	0.00166667	253
Rhpor B	g	0	0	585	1	0.00170648	258
Rhpor B	g	0	0	591	1	0.00168919	263
Rhpor B	t	0	1	0	587	0.00170068	264
Rhpor B	g	0	1	577	0	0.0017301	270
Rhpor B	t	0	1	0	565	0.00176678	281
Rhpor B	t	0	1	0	535	0.00186567	297
Rhpor B	c	1	507	0	0	0.0019685	303
Rhpor B	g	0	1	489	0	0.00204082	311
Rhpor B	c	0	501	4	0	0.00792079	325
Rhpor B	g	0	2	450	0	0.00442478	331
Rhpor B	c	0	476	0	1	0.00209644	349
Rhpor B	t	0	1	0	479	0.00208333	352
Rhpor B	g	0	1	473	0	0.0021097	353
Rhpor B	c	0	474	1	0	0.00210526	358
Rhpor B	g	1	0	509	0	0.00196078	369
Rhpor B	t	0	1	0	490	0.00203666	375
Rhpor B	g	0	1	495	0	0.00201613	380
Rhpor B	g	0	406	466	0	0.465596	387
NA	NA	NA	NA	NA	NA	NA	NA
NA	NA	NA	NA	NA	NA	NA	NA
Rhpor B	g	0	0	447	1	0.00223214	401
Rhpor B	c	1	451	0	0	0.00221239	404
Rhpor B	c	0	436	0	1	0.00228833	421
Rhpor B	g	1	0	448	0	0.00222717	423
Rhpor B	g	0	0	460	1	0.0021692	426
Rhpor B	c	1	469	0	0	0.00212766	430
Rhpor B	t	0	1	0	466	0.00214133	439
Rhpor B	g	0	1	474	1	0.00420168	441
Rhpor B	g	0	1	500	0	0.00199601	464
Rhpor B	c	0	530	0	1	0.00188324	490
Rhpor B	g	0	0	553	1	0.00180505	509
hayd B	t	0	0	1	2	0.333333	81
Rhme D	t	0	0	1	78	0.0126582	10
Rhme D	a	56	0	0	1	0.0175439	46
Rhme D	t	0	0	1	43	0.0227273	81
Rhme D	t	81	0	0	84	0.490909	192
Rhme D	t	1	0	0	133	0.00746269	221
Rhme D	g	0	0	138	1	0.00719424	226
Rhme D	c	0	142	0	1	0.00699301	242
Rhme D	c	0	139	0	1	0.00714286	252
Rhme D	t	0	6	0	131	0.0437956	264
Rhme D	t	0	2	0	132	0.0149254	277
Rhme D	g	1	0	139	0	0.00714286	290
Rhme D	c	1	107	0	0	0.00925926	310
Rhme D	c	0	99	1	2	0.0294118	315
Rhme D	t	0	1	3	95	0.040404	316
Rhme D	c	0	95	0	6	0.0594059	317
Rhme D	g	2	3	96	0	0.049505	327
Rhme D	g	1	1	98	0	0.02	328
Rhme D	c	0	88	0	1	0.011236	346
Rhme D	t	1	0	0	86	0.0114943	352
Rhme D	g	1	0	82	1	0.0238095	353
Rhme D	c	1	84	0	0	0.0117647	356
Rhme D	t	0	3	0	72	0.04	365
Rhme D	t	0	2	0	72	0.027027	367
Rhme D	g	0	57	73	0	0.438462	387
NA	NA	NA	NA	NA	NA	NA	NA
Rhme D	c	0	78	0	1	0.0126582	469
Rhme D	c	1	83	0	0	0.0119048	477
Rhme D	g	1	0	89	0	0.0111111	480
Rhme D	c	0	100	1	0	0.00990099	501
Rhme REF	a	1	0	0	1	0.5	192
Rhme REF	t	0	1	0	23	0.0416667	492
Rhpol D	g	1	0	863	0	0.00115741	9
Rhpol D	t	0	0	5	711	0.00698324	10
Rhpol D	c	0	829	0	1	0.00120482	14
Rhpol D	g	0	0	827	1	0.00120773	16
Rhpol D	c	0	847	1	0	0.00117925	20
Rhpol D	c	0	846	16	2	0.0208333	21
Rhpol D	g	1	0	781	0	0.00127877	23
Rhpol D	g	0	1	766	0	0.00130378	26
Rhpol D	c	0	657	5	1	0.00904977	27
Rhpol D	g	0	3	678	0	0.00440529	31
Rhpol D	g	0	1	705	0	0.00141643	32
Rhpol D	a	705	1	0	0	0.00141643	46
Rhpol D	t	0	1	0	771	0.00129534	52
Rhpol D	t	0	1	0	838	0.0011919	72
Rhpol D	t	0	0	6	715	0.00832178	81
Rhpol D	t	0	1	0	773	0.00129199	83
Rhpol D	g	1	0	756	0	0.001321	92
Rhpol D	c	0	808	1	0	0.00123609	95
Rhpol D	c	1	769	0	0	0.0012987	101
Rhpol D	g	0	1	796	0	0.00125471	108
Rhpol D	g	0	1	833	0	0.00119904	115
Rhpol D	g	2	1	844	0	0.00354191	122
Rhpol D	t	0	0	2	799	0.00249688	124
Rhpol D	c	0	903	0	1	0.00110619	130
Rhpol D	t	0	0	1	813	0.0012285	132
Rhpol D	g	1	0	860	0	0.00116144	133
Rhpol D	c	0	861	0	2	0.0023175	134
Rhpol D	c	0	880	0	1	0.00113507	136
Rhpol D	c	0	882	1	0	0.0011325	138
Rhpol D	c	0	940	0	1	0.0010627	146
Rhpol D	c	0	950	0	1	0.00105152	147
Rhpol D	t	0	1	0	930	0.00107411	149
Rhpol D	t	0	1	0	999	0.001	155
Rhpol D	t	0	2	0	991	0.0020141	157
Rhpol D	g	1	0	991	1	0.0020141	158
Rhpol D	t	1	1	0	978	0.00204082	159
Rhpol D	t	0	1	0	984	0.00101523	167
Rhpol D	g	0	0	992	1	0.00100705	168
Rhpol D	c	0	1006	2	0	0.00198413	173
Rhpol D	g	0	0	1013	1	0.000986193	175
Rhpol D	c	0	1103	0	1	0.000905797	186
Rhpol D	g	0	0	1097	1	0.000910747	191
Rhpol D	c	0	1200	0	2	0.00166389	209
Rhpol D	g	0	1	1201	0	0.000831947	210
Rhpol D	t	0	3	0	1208	0.00247729	221
Rhpol D	c	1	1222	0	1	0.00163399	223
Rhpol D	g	0	3	1212	0	0.00246914	225
Rhpol D	c	1	1204	0	0	0.000829876	227
Rhpol D	g	0	1	1226	0	0.000814996	234
Rhpol D	g	1	1	1203	0	0.00165975	246
Rhpol D	c	0	1187	0	1	0.000841751	252
Rhpol D	g	0	1	1177	0	0.000848896	258
Rhpol D	t	0	1	0	1147	0.00087108	259
Rhpol D	t	0	1	0	1142	0.000874891	264
Rhpol D	t	0	1	0	1139	0.000877193	268
Rhpol D	t	1	0	0	1134	0.000881057	276
Rhpol D	t	1	0	0	1107	0.000902527	293
Rhpol D	c	1	1109	0	0	0.000900901	294
Rhpol D	c	1	1034	0	0	0.000966184	301
Rhpol D	c	1	1013	0	0	0.000986193	303
Rhpol D	c	1	1003	0	0	0.000996016	305
Rhpol D	g	1	0	922	0	0.00108342	311
Rhpol D	c	1	937	1	1	0.00319149	314
Rhpol D	t	0	2	1	925	0.00323276	316
Rhpol D	g	0	0	910	1	0.00109769	319
Rhpol D	t	2	1	0	879	0.00340136	320
Rhpol D	t	1	1	0	909	0.00219539	323
Rhpol D	c	0	919	0	1	0.00108696	325
Rhpol D	g	1	0	917	0	0.00108932	327
Rhpol D	g	1	0	838	3	0.00475059	331
Rhpol D	g	1	0	910	0	0.00109769	335
Rhpol D	t	1	0	0	901	0.00110865	338
Rhpol D	t	2	0	0	882	0.00226244	340
Rhpol D	c	0	888	0	1	0.00112486	342
Rhpol D	g	0	1	875	0	0.00114155	343
Rhpol D	t	0	1	0	862	0.00115875	348
Rhpol D	t	0	0	1	874	0.00114286	351
Rhpol D	t	0	1	0	870	0.00114811	352
Rhpol D	c	1	888	0	0	0.00112486	359
Rhpol D	c	0	927	0	1	0.00107759	370
Rhpol D	t	1	0	0	932	0.00107181	371
Rhpol D	t	1	0	0	889	0.0011236	375
Rhpol D	g	2	0	896	0	0.00222717	379
Rhpol D	g	0	700	809	0	0.463883	387
Rhpol D	c	0	1	1	0	0.5	394
Rhpol D	c	0	837	0	2	0.00238379	404
Rhpol D	g	0	0	856	1	0.00116686	419
Rhpol D	g	1	0	851	0	0.00117371	426
Rhpol D	t	0	1	0	847	0.00117925	427
Rhpol D	c	0	885	0	1	0.00112867	430
Rhpol D	c	0	891	1	0	0.00112108	437
Rhpol D	t	0	1	0	894	0.00111732	442
Rhpol D	t	0	2	0	928	0.00215054	446
Rhpol D	t	0	0	1	932	0.00107181	472
Rhpol D	c	0	955	0	1	0.00104603	477
Rhpol D	c	0	957	0	1	0.00104384	481
Rhpol D	c	1	1020	0	0	0.000979432	485
Rhpol D	g	1	1	1022	0	0.00195312	489
Rhpol D	c	0	1029	0	1	0.000970874	491
Rhpol D	c	0	1077	0	1	0.000927644	501
Rhpol D	c	0	1071	1	0	0.000932836	514
hayd C	t	0	0	1	334	0.00298507	1
hayd C	t	0	0	2	259	0.00766284	10
hayd C	c	0	315	0	1	0.00316456	18
hayd C	c	0	323	3	0	0.00920245	21
hayd C	g	0	2	300	0	0.00662252	26
hayd C	c	0	256	0	1	0.00389105	33
hayd C	c	1	281	0	0	0.0035461	37
hayd C	c	0	270	0	1	0.00369004	58
hayd C	g	0	0	273	1	0.00364964	70
hayd C	t	0	0	1	241	0.00413223	81
hayd C	t	0	1	0	281	0.0035461	149
hayd C	c	1	296	0	0	0.003367	161
hayd C	g	2	0	309	0	0.00643087	177
hayd C	g	1	0	369	1	0.00539084	231
hayd C	t	0	0	1	309	0.00322581	308
hayd C	g	1	0	316	0	0.00315457	311
hayd C	c	1	317	0	0	0.00314465	312
hayd C	c	0	318	0	1	0.0031348	314
hayd C	c	0	308	0	1	0.00323625	317
hayd C	c	0	299	2	0	0.00664452	325
hayd C	g	0	0	301	1	0.00331126	373
hayd C	g	1	5	274	0	0.0214286	387
hayd C	g	1	0	297	0	0.0033557	405
hayd C	c	1	287	0	0	0.00347222	417
hayd C	g	0	0	295	1	0.00337838	434
hayd C	g	0	0	323	1	0.00308642	455
hayd C	c	1	313	0	0	0.00318471	467
hayd C	c	0	317	0	1	0.00314465	482
hayd C	c	0	316	0	1	0.00315457	490
hayd C	c	0	324	0	1	0.00307692	491
hayd C	t	0	1	0	335	0.00297619	500
hayd C	c	1	331	0	0	0.00301205	512
Rhoc A	t	1	0	1	333	0.00597015	1
Rhoc A	t	0	0	3	292	0.0101695	10
Rhoc A	c	0	328	2	0	0.00606061	21
Rhoc A	a	258	0	2	0	0.00769231	25
Rhoc A	t	0	1	0	250	0.00398406	29
Rhoc A	g	1	0	268	0	0.00371747	32
Rhoc A	t	0	1	0	245	0.00406504	34
Rhoc A	c	0	280	0	1	0.00355872	58
Rhoc A	t	0	1	0	306	0.00325733	68
Rhoc A	c	0	296	1	0	0.003367	77
Rhoc A	t	0	0	6	132	0.0434783	111
Rhoc A	c	0	221	0	1	0.0045045	125
Rhoc A	g	0	0	233	1	0.0042735	133
Rhoc A	c	0	309	1	0	0.00322581	161
Rhoc A	t	312	0	0	332	0.484472	192
Rhoc A	g	1	0	361	0	0.00276243	219
Rhoc A	g	0	1	363	0	0.00274725	220
Rhoc A	t	1	0	0	360	0.00277008	222
Rhoc A	g	1	0	370	0	0.00269542	231
Rhoc A	t	1	0	0	367	0.00271739	233
Rhoc A	c	0	359	1	1	0.00554017	242
Rhoc A	g	1	0	328	0	0.00303951	270
Rhoc A	t	0	1	0	330	0.00302115	297
Rhoc A	g	1	0	324	0	0.00307692	298
Rhoc A	g	1	0	330	0	0.00302115	302
Rhoc A	c	0	320	0	1	0.00311526	310
Rhoc A	g	1	0	321	0	0.00310559	311
Rhoc A	t	0	1	0	335	0.00297619	316
Rhoc A	t	1	0	0	325	0.00306748	320
Rhoc A	t	1	0	0	330	0.00302115	323
Rhoc A	g	1	0	329	0	0.0030303	327
Rhoc A	g	0	0	317	1	0.00314465	331
Rhoc A	c	0	330	0	1	0.00302115	332
Rhoc A	c	0	341	1	0	0.00292398	357
Rhoc A	c	0	321	1	0	0.00310559	386
Rhoc A	g	0	274	316	0	0.464407	387
Rhoc A	c	0	24	1	0	0.04	388
Rhoc A	c	0	10	1	0	0.0909091	392
Rhoc A	c	0	320	0	1	0.00311526	403
Rhoc A	t	0	1	0	314	0.0031746	432
Rhoc A	c	0	312	0	1	0.00319489	437
Rhoc A	c	0	317	1	0	0.00314465	454
Rhoc A	c	1	305	0	0	0.00326797	492
Rhoc A	t	0	1	0	304	0.00327869	498
Rhoc B	t	0	0	3	192	0.0153846	10
Rhoc B	a	172	0	2	0	0.0114943	25
Rhoc B	a	177	1	0	0	0.00561798	46
Rhoc B	c	1	193	0	0	0.00515464	63
Rhoc B	g	1	0	194	0	0.00512821	70
Rhoc B	c	1	192	0	0	0.00518135	71
Rhoc B	t	0	0	1	170	0.00584795	81
Rhoc B	c	0	186	0	1	0.00534759	82
Rhoc B	t	0	0	2	112	0.0175439	111
Rhoc B	g	1	0	234	0	0.00425532	177
Rhoc B	g	0	0	262	3	0.0113208	191
Rhoc B	t	225	0	0	251	0.472689	192
Rhoc B	g	47	0	282	0	0.142857	225
Rhoc B	c	1	329	0	0	0.0030303	227
Rhoc B	g	0	0	331	1	0.00301205	231
Rhoc B	g	0	0	309	1	0.00322581	253
Rhoc B	g	1	0	293	0	0.00340136	265
Rhoc B	t	26	0	0	271	0.0875421	276
Rhoc B	c	26	289	0	0	0.0825397	278
Rhoc B	c	0	291	0	1	0.00342466	286
Rhoc B	c	0	267	0	27	0.0918367	289
Rhoc B	t	0	1	0	283	0.00352113	297
Rhoc B	c	0	250	0	3	0.0118577	315
Rhoc B	t	0	4	0	246	0.016	316
Rhoc B	c	0	244	0	3	0.0121457	317
Rhoc B	c	0	256	2	0	0.00775194	325
Rhoc B	g	0	0	251	1	0.00396825	328
Rhoc B	g	0	1	248	0	0.00401606	330
Rhoc B	g	1	0	236	0	0.00421941	331
Rhoc B	t	0	1	0	252	0.00395257	334
Rhoc B	g	6	0	245	0	0.0239044	353
Rhoc B	c	1	255	0	0	0.00390625	370
Rhoc B	c	0	237	0	1	0.00420168	386
Rhoc B	g	0	198	236	0	0.456221	387
Rhoc B	c	0	5	1	0	0.166667	392
NA	NA	NA	NA	NA	NA	NA	NA
NA	NA	NA	NA	NA	NA	NA	NA
Rhoc B	g	0	1	223	0	0.00446429	460
Rhpor C	a	188	0	24	0	0.113208	25
Rhpor C	c	0	211	0	17	0.0745614	28
Rhpor C	c	0	213	0	19	0.0818966	29
Rhpor C	t	0	24	0	190	0.11215	34
Rhpor C	t	1	0	0	255	0.00390625	50
Rhpor C	t	0	0	1	251	0.00396825	55
Rhpor C	t	1	0	0	256	0.00389105	56
Rhpor C	g	0	0	239	1	0.00416667	85
Rhpor C	g	0	0	200	12	0.0566038	108
Rhpor C	c	0	223	0	5	0.0219298	112
Rhpor C	g	1	0	233	0	0.0042735	115
Rhpor C	c	0	224	0	1	0.00444444	119
Rhpor C	t	0	15	0	197	0.0707547	124
Rhpor C	c	0	218	0	16	0.0683761	128
Rhpor C	t	0	17	0	230	0.0688259	135
Rhpor C	g	0	1	253	0	0.00393701	137
Rhpor C	c	1	271	0	0	0.00367647	145
Rhpor C	c	1	317	1	0	0.00626959	161
Rhpor C	c	103	353	0	0	0.225877	186
Rhpor C	a	190	0	0	155	0.449275	189
Rhpor C	a	190	0	152	2	0.447674	191
Rhpor C	g	113	0	190	142	0.573034	192
Rhpor C	t	0	0	1	372	0.00268097	201
Rhpor C	c	1	384	0	0	0.0025974	203
Rhpor C	c	0	412	0	2	0.00483092	242
Rhpor C	c	0	402	0	1	0.00248139	252
Rhpor C	t	0	7	0	379	0.0181347	264
Rhpor C	t	0	0	1	393	0.00253807	276
Rhpor C	t	0	1	0	366	0.0027248	281
Rhpor C	g	0	0	367	1	0.00271739	282
Rhpor C	t	0	1	0	352	0.00283286	285
Rhpor C	g	3	0	358	0	0.00831025	290
Rhpor C	c	0	322	0	1	0.00309598	310
Rhpor C	c	0	323	0	4	0.0122324	315
Rhpor C	c	0	319	0	3	0.00931677	317
Rhpor C	c	1	312	1	0	0.00636943	325
Rhpor C	g	3	0	310	0	0.00958466	327
Rhpor C	g	3	0	311	0	0.00955414	328
Rhpor C	g	0	1	306	0	0.00325733	339
Rhpor C	c	0	300	0	1	0.00332226	349
Rhpor C	c	0	273	0	15	0.0520833	354
Rhpor C	c	0	247	0	29	0.105072	366
Rhpor C	c	0	249	0	28	0.101083	367
Rhpor C	c	0	280	1	0	0.00355872	370
Rhpor C	t	0	0	1	274	0.00363636	385
Rhpor C	g	0	226	262	0	0.463115	387
NA	NA	NA	NA	NA	NA	NA	NA
NA	NA	NA	NA	NA	NA	NA	NA
Rhpor C	c	1	264	0	0	0.00377358	417
Rhpor C	g	1	0	263	0	0.00378788	419
Rhpor C	c	0	241	0	26	0.0973783	421
Rhpor C	g	0	0	270	1	0.00369004	424
Rhpor C	t	0	26	0	250	0.0942029	427
Rhpor C	t	0	0	1	288	0.00346021	448
Rhpor C	c	0	289	0	1	0.00344828	465
Rhpor C	g	1	0	290	0	0.00343643	468
Rhpor C	c	1	285	0	0	0.0034965	477
Rhpor C	g	1	0	291	0	0.00342466	479
Rhpor C	t	0	1	0	311	0.00320513	484
Rhpor C	a	297	1	0	0	0.0033557	485
Rhpor C	g	2	0	324	0	0.00613497	505
Rhpa D	t	0	0	1	85	0.0116279	10
Rhpa D	c	0	86	0	1	0.0114943	94
Rhpa D	c	1	139	0	0	0.00714286	186
Rhpa D	g	0	1	154	0	0.00645161	225
Rhpa D	g	1	0	113	0	0.00877193	326
Rhpa D	g	0	0	104	1	0.00952381	353
Rhpa D	c	1	109	0	0	0.00909091	367
Rhpa D	g	0	80	97	0	0.451977	387
NA	NA	NA	NA	NA	NA	NA	NA
NA	NA	NA	NA	NA	NA	NA	NA
Rhpa D	g	0	1	91	0	0.0108696	419
Rhpa D	c	0	93	0	1	0.0106383	421
Rhpa D	t	0	1	0	97	0.0102041	427
Rhpa D	g	1	0	107	0	0.00925926	455
Rhpa D	c	1	127	0	0	0.0078125	485
Rhpor D	c	1	419	0	0	0.00238095	20
Rhpor D	a	384	0	1	0	0.0025974	25
Rhpor D	c	0	445	1	0	0.00224215	30
Rhpor D	a	410	2	0	0	0.00485437	46
Rhpor D	t	0	1	0	458	0.00217865	55
Rhpor D	t	0	0	1	481	0.00207469	74
Rhpor D	t	0	1	0	460	0.0021692	84
Rhpor D	t	1	0	0	427	0.00233645	90
Rhpor D	g	1	0	409	0	0.00243902	102
Rhpor D	g	1	0	413	0	0.00241546	115
Rhpor D	c	1	424	0	0	0.00235294	121
Rhpor D	c	0	486	1	0	0.00205339	147
Rhpor D	g	1	0	530	0	0.00188324	171
Rhpor D	c	224	565	0	0	0.283904	186
Rhpor D	a	304	0	0	262	0.462898	189
Rhpor D	a	301	0	272	2	0.476522	191
Rhpor D	g	216	0	304	257	0.608752	192
Rhpor D	c	1	703	0	0	0.00142045	214
Rhpor D	t	0	1	0	723	0.00138122	229
Rhpor D	c	0	731	0	1	0.00136612	230
Rhpor D	c	0	741	0	1	0.00134771	240
Rhpor D	c	1	732	0	0	0.00136426	252
Rhpor D	g	0	1	724	0	0.00137931	253
Rhpor D	t	0	1	0	704	0.00141844	264
Rhpor D	g	1	0	694	0	0.00143885	270
Rhpor D	c	1	671	0	0	0.0014881	278
Rhpor D	c	0	646	1	0	0.0015456	289
Rhpor D	c	1	618	0	0	0.00161551	301
Rhpor D	t	0	1	0	600	0.00166389	307
Rhpor D	g	1	0	577	0	0.0017301	311
Rhpor D	g	0	0	554	1	0.0018018	327
Rhpor D	g	0	0	519	2	0.00383877	331
Rhpor D	c	0	532	0	1	0.00187617	336
Rhpor D	t	0	1	0	525	0.00190114	341
Rhpor D	c	0	522	0	1	0.00191205	346
Rhpor D	c	1	524	0	0	0.00190476	359
Rhpor D	t	0	1	0	521	0.00191571	375
Rhpor D	g	0	424	489	0	0.464403	387
NA	NA	NA	NA	NA	NA	NA	NA
NA	NA	NA	NA	NA	NA	NA	NA
Rhpor D	c	0	473	1	0	0.0021097	398
Rhpor D	g	1	0	499	0	0.002	418
Rhpor D	g	1	0	484	0	0.00206186	424
Rhpor D	c	0	489	0	1	0.00204082	425
Rhpor D	c	0	513	0	1	0.00194553	437
Rhpor D	c	0	537	1	0	0.00185874	447
Rhpor D	c	0	524	1	0	0.00190476	450
Rhpor D	g	1	0	533	0	0.00187266	455
Rhpor D	t	0	0	1	542	0.00184162	457
Rhpor D	g	0	1	534	0	0.00186916	460
Rhpor D	c	1	517	0	0	0.0019305	467
Rhpor D	g	1	0	524	1	0.00380228	480
Rhpor D	c	0	533	0	1	0.00187266	481
Rhpor D	a	556	0	1	0	0.00179533	485
Rhpor D	c	1	609	1	0	0.00327332	501
Rhpor D	c	0	590	0	1	0.00169205	511
Rhpol E	t	0	0	3	369	0.00806452	10
Rhpol E	c	0	421	6	0	0.0140515	21
Rhpol E	g	0	1	389	0	0.0025641	22
Rhpol E	g	1	1	378	0	0.00526316	26
Rhpol E	c	0	327	2	0	0.00607903	27
Rhpol E	g	0	1	322	0	0.00309598	31
Rhpol E	t	1	0	0	329	0.0030303	44
Rhpol E	c	1	320	0	0	0.00311526	45
Rhpol E	c	1	349	0	0	0.00285714	49
Rhpol E	t	0	1	0	358	0.00278552	73
Rhpol E	g	0	1	351	0	0.00284091	76
Rhpol E	t	0	0	1	301	0.00331126	81
Rhpol E	g	1	0	328	0	0.00303951	88
Rhpol E	g	0	0	309	1	0.00322581	92
Rhpol E	t	0	1	0	316	0.00315457	98
Rhpol E	c	0	330	1	0	0.00302115	101
Rhpol E	t	0	1	0	340	0.00293255	124
Rhpol E	c	0	371	1	0	0.00268817	129
Rhpol E	g	1	0	359	0	0.00277778	131
Rhpol E	g	1	0	396	0	0.00251889	144
Rhpol E	c	1	392	0	0	0.00254453	145
Rhpol E	g	1	0	440	0	0.00226757	171
Rhpol E	g	1	0	439	0	0.00227273	175
Rhpol E	g	0	1	443	0	0.00225225	177
Rhpol E	c	1	447	0	0	0.00223214	178
Rhpol E	c	1	536	0	0	0.0018622	209
Rhpol E	c	0	529	1	0	0.00188679	214
Rhpol E	t	0	0	1	528	0.00189036	217
Rhpol E	t	0	3	0	515	0.00579151	221
Rhpol E	g	0	1	521	0	0.00191571	225
Rhpol E	g	0	0	514	1	0.00194175	226
Rhpol E	g	1	0	522	0	0.00191205	231
Rhpol E	c	0	519	0	2	0.00383877	252
Rhpol E	g	1	0	519	0	0.00192308	253
Rhpol E	g	0	1	511	0	0.00195312	258
Rhpol E	g	1	0	499	0	0.002	263
Rhpol E	t	0	1	0	485	0.00205761	269
Rhpol E	g	0	0	483	1	0.00206612	290
Rhpol E	g	1	0	462	0	0.00215983	302
Rhpol E	c	0	455	0	1	0.00219298	305
Rhpol E	t	0	1	0	434	0.00229885	308
Rhpol E	g	1	0	435	0	0.00229358	319
Rhpol E	c	0	433	1	0	0.00230415	325
Rhpol E	g	0	0	392	2	0.00507614	331
Rhpol E	g	1	0	422	0	0.00236407	335
Rhpol E	c	0	418	0	1	0.00238663	336
Rhpol E	c	1	416	0	0	0.00239808	342
Rhpol E	t	0	0	1	406	0.002457	352
Rhpol E	g	0	0	400	1	0.00249377	353
Rhpol E	c	1	399	0	0	0.0025	358
Rhpol E	t	0	1	0	397	0.00251256	360
Rhpol E	c	1	402	0	0	0.00248139	361
Rhpol E	c	1	374	0	0	0.00266667	383
Rhpol E	c	0	367	1	1	0.00542005	386
Rhpol E	g	0	311	360	0	0.463487	387
NA	NA	NA	NA	NA	NA	NA	NA
NA	NA	NA	NA	NA	NA	NA	NA
Rhpol E	g	0	0	360	1	0.00277008	401
Rhpol E	t	1	0	0	357	0.0027933	414
Rhpol E	c	0	355	0	1	0.00280899	425
Rhpol E	g	1	0	362	0	0.00275482	426
Rhpol E	c	0	368	0	1	0.00271003	437
Rhpol E	g	0	2	367	0	0.00542005	438
Rhpol E	t	0	1	0	377	0.0026455	446
Rhpol E	t	0	0	1	408	0.00244499	457
Rhpol E	c	0	389	0	1	0.0025641	469
Rhpol E	c	0	397	0	1	0.00251256	477
Rhpol E	g	0	1	402	0	0.00248139	479
Rhpol E	c	0	435	0	1	0.00229358	491
Rhpol E	t	1	0	0	462	0.00215983	499
Rhpor E	t	1	0	0	253	0.00393701	39
Rhpor E	c	1	252	0	0	0.00395257	49
Rhpor E	t	0	1	0	260	0.00383142	60
Rhpor E	t	0	0	1	232	0.00429185	81
Rhpor E	g	1	0	232	0	0.00429185	110
Rhpor E	t	0	1	0	219	0.00454545	113
Rhpor E	g	1	0	222	0	0.0044843	123
Rhpor E	c	0	214	0	1	0.00465116	125
Rhpor E	g	1	0	240	0	0.00414938	143
Rhpor E	t	0	1	0	260	0.00383142	159
Rhpor E	c	124	298	0	0	0.293839	186
Rhpor E	a	155	0	0	138	0.47099	189
Rhpor E	a	154	0	137	1	0.472603	191
Rhpor E	g	96	0	154	128	0.592593	192
Rhpor E	c	1	337	0	0	0.00295858	203
Rhpor E	c	0	347	0	1	0.00287356	206
Rhpor E	g	0	0	363	1	0.00274725	210
Rhpor E	c	0	379	1	0	0.00263158	216
Rhpor E	g	0	0	378	1	0.00263852	220
Rhpor E	t	1	0	0	384	0.0025974	229
Rhpor E	g	0	0	388	1	0.00257069	231
Rhpor E	t	0	1	0	389	0.0025641	233
Rhpor E	c	0	391	1	0	0.00255102	240
Rhpor E	c	1	385	0	1	0.00516796	252
Rhpor E	t	0	1	0	388	0.00257069	262
Rhpor E	g	0	0	385	1	0.00259067	263
Rhpor E	t	0	1	1	374	0.00531915	293
Rhpor E	g	1	0	340	0	0.00293255	302
Rhpor E	c	0	326	0	1	0.0030581	310
Rhpor E	c	0	324	1	0	0.00307692	312
Rhpor E	t	0	1	0	325	0.00306748	316
Rhpor E	t	0	0	1	304	0.00327869	320
Rhpor E	c	0	314	1	0	0.0031746	325
Rhpor E	g	0	0	284	2	0.00699301	331
Rhpor E	g	1	0	301	0	0.00331126	343
Rhpor E	c	0	286	0	1	0.00348432	357
Rhpor E	g	0	227	267	0	0.459514	387
NA	NA	NA	NA	NA	NA	NA	NA
NA	NA	NA	NA	NA	NA	NA	NA
Rhpor E	c	0	263	0	1	0.00378788	402
Rhpor E	g	1	0	275	0	0.00362319	409
Rhpor E	t	1	0	0	266	0.00374532	410
Rhpor E	g	0	0	293	1	0.00340136	436
Rhpor E	c	0	294	0	1	0.00338983	477
Rhpor E	g	0	0	305	1	0.00326797	480
Rhpor E	c	0	304	0	2	0.00653595	481
Rhpor E	a	319	0	1	0	0.003125	485
Rhpol F	t	1	0	0	121	0.00819672	12
Rhpol F	c	0	119	2	0	0.0165289	21
Rhpol F	a	84	0	1	0	0.0117647	46
Rhpol F	t	0	1	0	81	0.0121951	98
Rhpol F	c	1	105	0	0	0.00943396	129
Rhpol F	t	0	0	1	104	0.00952381	132
Rhpol F	c	0	108	0	1	0.00917431	134
Rhpol F	c	0	105	1	0	0.00943396	145
Rhpol F	c	0	124	0	1	0.008	214
Rhpol F	g	1	0	126	1	0.015625	265
Rhpol F	t	0	0	1	108	0.00917431	316
Rhpol F	c	1	111	0	0	0.00892857	317
Rhpol F	c	0	115	1	0	0.00862069	349
Rhpol F	t	0	0	1	121	0.00819672	371
Rhpol F	g	1	0	119	0	0.00833333	381
Rhpol F	g	0	100	113	0	0.469484	387
NA	NA	NA	NA	NA	NA	NA	NA
NA	NA	NA	NA	NA	NA	NA	NA
Rhpol F	t	0	1	0	115	0.00862069	499
Rhme F	t	0	0	1	39	0.025	81
Rhme F	g	1	0	44	0	0.0222222	137
Rhme F	g	1	0	59	0	0.0166667	171
Rhme F	t	60	0	0	65	0.48	192
Rhme F	t	0	1	0	83	0.0119048	264
Rhme F	c	0	81	0	1	0.0121951	315
Rhme F	c	0	78	0	1	0.0126582	317
Rhme F	c	0	76	1	0	0.012987	325
Rhme F	g	0	0	74	1	0.0133333	327
Rhme F	g	1	0	61	0	0.016129	353
Rhme F	t	0	1	0	61	0.016129	382
Rhme F	g	0	48	61	0	0.440367	387
NA	NA	NA	NA	NA	NA	NA	NA
NA	NA	NA	NA	NA	NA	NA	NA
NA	NA	NA	NA	NA	NA	NA	NA
Rhme F	g	1	0	69	0	0.0142857	479
